# Supplementary material for: Aryl azopyrroles as visible light photoswitchable TRPA1 ligands
Source: Chem Sci. 2025 Sep 16;16(42):19777–85. doi: 10.1039/d5sc05070g (PMC12459677; doi:10.1039/d5sc05070g)
Supplement: SC-016-D5SC05070G-s002 [file SC-016-D5SC05070G-s002.zip]

Archive with 2 entries (2 files):
- Supplemental movie 1.mp4
- __MACOSX/._Supplemental movie 1.mp4
